# Supplementary material for: Comparison of rhesus and cynomolgus macaques as an infection model for COVID-19
Source: Nat Commun. 2021 Feb 24;12:1260. doi: 10.1038/s41467-021-21389-9 (PMC7904795; doi:10.1038/s41467-021-21389-9)
Supplement: Supplementary file 4 — Source Data [file 41467_2021_21389_MOESM4_ESM.xlsx]

## Sheet: Figure 3
Figure 3
3a
		Nasal wash samples CDC N genome copies per ml
		Rhesus						Cynomolgus
		Male			Female			Female			Male
	Days Post Challenge	R1-1	R1-2	R1-3	R2-1	R2-2	R2-3	C3-1	C3-2	C3-3	C4-1	C4-2	C4-3
	1	73800000			2320000			8780000			35700000
	2		92300000			46500000			5100000			5180000
	3			9400000			2370000			117000000			358000000
	4	48100000									47300000
	5		7930000		1380000	12200000		17300000	1310000			3990000
	6			573000			855000			58000000			24900000
	8		2310000			39000000			210000			3550000
	9			5090000			855000			4030000			8290000
	11		283000			7270000			25400			586000
	12			2660			89000			75900			4800000
	14		45200	5570
	15											2660	2030000
	18					18300	5570
	19								5570	156000
3b
		Nasal wash samples Subgenomic SgE genome copies per ml
		Rhesus						Cynomolgus
		Male			Female			Female			Male
	Days Post Challenge	R1-1	R1-2	R1-3	R2-1	R2-2	R2-3	C3-1	C3-2	C3-3	C4-1	C4-2	C4-3
	1	9883.29			2142.86			2142.86			2142.86
	2		33199.1			14362.7			2142.86			2142.86
	3			2142.86			2142.86			32301.8			16695
	4	5411.35									9228.35
	5		2142.86		2142.86	10581.6		5979.74	2142.86			2142.86
	6			2142.86			2142.86			6281.79			2142.86
	8		2142.86			14830.8			2142.86			2142.86
	9			2142.86			385.714			2142.86			2142.86
	11		385.714			2142.86			385.714			385.714
	12			385.714			385.714			385.714			2142.86
	14		385.714	2142.86
	15											2142.86	385.714
	18					385.714	385.714
	19								385.714	2142.86
3c
		Throat swab samples CDC N genome copies per ml
		Rhesus						Cynomolgus
		Male			Female			Female			Male
	Days Post Challenge	R1-1	R1-2	R1-3	R2-1	R2-2	R2-3	C3-1	C3-2	C3-3	C4-1	C4-2	C4-3
	1	564000			2210000			79500000			948000
	2		729000			2660			83200			5570
	3			412000			5570			24600000			30200000
	4	32400									154000
	5		227000		15100	16600000		1160000	51300			63100
	6			469000			1830000			192000			607000
	8		17800			783000			44600			47000
	9			37000			209000			103000			316000
	11		2660			2660			2660			2660
	12			2660			2660			2660			88900
	14		2660	2660								2660
	15									5570			5570
	18					2660	2660
	19								2660	2660
3d
		Throat swab samples Subgenomic SgE genome copies per ml
		Rhesus						Cynomolgus
		Male			Female			Female			Male
	Days Post Challenge	R1-1	R1-2	R1-3	R2-1	R2-2	R2-3	C3-1	C3-2	C3-3	C4-1	C4-2	C4-3
	1	2142.86			2142.86			30942.3			2142.86
	2		2142.86			385.714			2142.86			385.714
	3			2142.86			385.714			8149			14873.3
	4	385.714									385.714
	5		2142.86		385.714	8851.88		2142.86	385.714			2142.86
	6			2142.86			2142.86			385.714			2142.86
	8		385.714			385.714			2142.86			2142.86
	9			385.714			385.714			385.714			385.714
	11		385.714			385.714			385.714			385.714
	12			385.714			385.714			385.714			385.714
	14		385.714	385.714
	15											385.714	385.714
	18					385.714	385.714
	19								385.714	385.714
3e
		BAL samples CDC N genome copies per ml
		Rhesus						Cynomolgus
		Male			Female			Female			Male
	Days Post Challenge	R1-1	R1-2	R1-3	R2-1	R2-2	R2-3	C3-1	C3-2	C3-3	C4-1	C4-2	C4-3
	4	28400000									53100000
	5				16400000			9580000
	14		22900	24100
	15											19300	5570
	18					19600	5570
	19								5570	2660
3f
		BAL samples Subgenomic SgE genome copies per ml
		Rhesus						Cynomolgus
		Male			Female			Female			Male
	Days Post Challenge	R1-1	R1-2	R1-3	R2-1	R2-2	R2-3	C3-1	C3-2	C3-3	C4-1	C4-2	C4-3
	4	16490.9									47739.4
	5				17169.9			10018.2
	14		385.714	385.714
	15											385.714	385.714
	18					385.714	385.714
	19								385.714	385.714
3g
		Rectal swab samples CDC N genome copies per ml
		Rhesus						Cynomolgus
		Male			Female			Female			Male
	Days Post Challenge	R1-1	R1-2	R1-3	R2-1	R2-2	R2-3	C3-1	C3-2	C3-3	C4-1	C4-2	C4-3
	1	5570			2660			2660			5570
	2		82900			9230			2660			5570
	3			12500			5570			33500			20000
	4	5570									2660
	5		2660		2660	5570		163000	2660			5570
	6			5570			5570			5570			5570
	8		2660			5570			2660			2660
	9			5570			2660			5570			2660
	11		2660			2660			2660			2660
	12			2660			2660			2660			2660
	14		2660	2660
	15											2660	2660
	18					2660	2660
	19								2660	2660
3h
		Whole blood samples CDC N genome copies per ml
		Rhesus						Cynomolgus
		Male			Female			Female			Male
	Days Post Challenge	R1-1	R1-2	R1-3	R2-1	R2-2	R2-3	C3-1	C3-2	C3-3	C4-1	C4-2	C4-3
	1	2660			2660			2660			2660
	2		2660			2660			2660			2660
	3			2660			2660			2660			5570
	4	2660									2660
	5		2660		2660	2660		2660	2660			2660
	6			5570			5570			2660			2660
	8		2660			2660			2660			2660
	9			2660			2660			2660			2660
	11		2660			2660			2660			2660
	12			2660			2660			2660			2660
	14		2660	2660
	15											2660	2660
	18					2660	2660
	19								2660	2660

## Sheet: Figure 4
Figure 4
		Bronchial infl	Bronchiolar infl	Perivascular cuff	Peribronchiolar cuff	Alveolar necrosis	Alveolar exudate	Alveolar septal infl	AVERAGE
	C3-1	1.2	1.66667	0.666667	0.333333	2.33333	2.66667	2.83333	1.67143
	C4-1	1.2	1.33333	1	0.5	2.33333	2	2.16667	1.50476
	R1-1	1.75	2.16667	0.333333	0.5	2.16667	2.16667	2.83333	1.70238
	R2-1	1.2	2	0.5	0.666667	2.33333	2.33333	2.33333	1.62381
	C4-2	1.2	1.33333	0.833333	0.666667	0.333333	0.333333	0.833333	0.790476
	C4-3	0.666667	1.16667	1	0.833333	0.5	0.666667	1.16667	0.857143
	R1-2	0.6	1.16667	1.33333	0.5	0.5	0.166667	1	0.752381
	R1-3	0.75	1.16667	1.16667	0.666667	0.666667	0.333333	1.16667	0.845238
	C3-2	0.4	1.16667	0.666667	0.166667	0.166667	0.5	1	0.580952
	C3-3	0.6	1	0.833333	0.5	0.333333	0.5	1.16667	0.704762
	R2-2	0.2	0.833333	0.666667	0.666667	0.333333	0.333333	0.833333	0.552381
	R2-3	0.4	0.833333	0.833333	0.333333	0.166667	0.333333	1	0.557143

## Sheet: Figure 6
Figure 6
6E
	4/5dpc	4/5dpc	14/15dpc	14/15dpc	18/19dpc	18/19dpc
	Cyno	Rhesus	Cyno	Rhesus	Cyno	Rhesus
	0.510714	0.0383	0.005	0.0114	0	0
	0.129143	0.0225	0.0052	0	0	0
6J
	4/5dpc	4/5dpc	14/15dpc	14/15dpc	18/19dpc	18/19dpc
	Cyno	Rhesus	Cyno	Rhesus	Cyno	Rhesus
	0.558333	0.377778	0.065	0.01025	0.001	0
	0.3125	0.157143	0.078	0.044	0	0

## Sheet: Figure 7
Figure 7
	Rhesus	Cynos	Rhesus	Cynos	Rhesus	Cynos	Rhesus	Cynos	Rhesus	Cynos	Rhesus	Cynos
	D0	D0	D1-3	D1-3	D4-6	D4-6	D8-9	D8-9	D11-12	D11-12	D14-19	D14-19
	10	10	10	31.2	10	10	111.9	315.8	812.238	531.822	607.8	671.9
	10	55.4	10	10	10	46.1	45.5	859	614.136	3133	375.8	1965.2
	10	142.3	10	10	13.5	10	183.8	212.5	921.281	801.066	957.7	553.2
	24.1	10	10	31.3	10	11.4	144.9	266.2		1567.08	724.7	1416.7
	10	10	10	10	10	10
	10		10		10	29.9

## Sheet: Figure 8
Figure 8
8A
	43A	R1-1 M		Study day	43A	16A	47A	32A	44A	40A
	16A	R1-2 M		0	60	240	60	60	60	60
	47A	R1-3 M		1-3	60	240	60	60	60	60
	32A	R2-1 F		4-6	60	240	60	60	60	60
	44A	R2-2 F		8-9		240	60		120	240
	40A	R2-3 F		11-12		960	240		960	480
				14		1920	480		960	480
	M1655HD	C3-1 F		Study day	M1655HD	I320GBC	M069IB	M293DJ	I430IF	BA514BBH
	I320GBC	C3-2 F		0	60	60	60	60	120	60
	M069IB	C3-3 F		1-3	60	60	60	60	120	60
	M293DJ	C4-1 M		4-6	60	60	60	60	120	60
	I430IF	C4-2 M		8-9		120	7680		240	960
	BA514BBH	C4-3 M		11-12		960	7680		480	960
				14		960	7680		960	1920
8B
	43A	R1-1 M		Study day	43A	16A	47A	32A	44A	40A
	16A	R1-2 M		0	60	60	120	60	60	60
	47A	R1-3 M		1-3	60	60	120	60	60	60
	32A	R2-1 F		4-6	60	60	120	60	60	240
	44A	R2-2 F		8-9		60	120		480	240
	40A	R2-3 F		11-12		960	480		960	960
				14		960	960		960	480
	M1655HD	C3-1 F		Study day	M1655HD	I320GBC	M069IB	M293DJ	I430IF	BA514BBH
	I320GBC	C3-2 F		0	60	120	60	60	120	60
	M069IB	C3-3 F		1-3	60	60	60	60	120	60
	M293DJ	C4-1 M		4-6	60	60	60	60	120	60
	I430IF	C4-2 M		8-9		120	1920		120	240
	BA514BBH	C4-3 M		11-12		240	960		240	480
				14		480	960		480	480
8C
	43A	R1-1 M		Study day	43A	16A	47A	32A	44A	40A
	16A	R1-2 M		0	60	60	60	60	120	60
	47A	R1-3 M		1-3	60	60	60	60	60	60
	32A	R2-1 F		4-6	60	60	60	60	60	60
	44A	R2-2 F		8-9		60	60		240	120
	40A	R2-3 F		11-12		480	120		480	120
				14		480	240		480	120
	M1655HD	C3-1 F		Study day	M1655HD	I320GBC	M069IB	M293DJ	I430IF	BA514BBH
	I320GBC	C3-2 F		0	60	60	120	60	60	60
	M069IB	C3-3 F		1-3	60	60	120	60	60	60
	M293DJ	C4-1 M		4-6	240	60	120	120	60	60
	I430IF	C4-2 M		8-9		60	7680		60	1920
	BA514BBH	C4-3 M		11-12		480	240		120	960
				14		480	480		480	960

## Sheet: Figure 9
Figure 9
PBMC phenotyping infected
Sample:	CD4	CD=CD8+	CD8	NK T	CD20	NK	CD56- CD16+	CD56+ CD16+	CD56+ CD16-	CD56- CD16-	mDC	CD11c B-cells	Monocytes	CD14- CD16+	CD14+ CD16+	CD14+CD16-
Specimen_001_I320_004.fcs	66.6	0.64	28	2.22	1.33	94.2	66.8	9.96	3.48	19.7	39.6	69.6	76.3	20	7.71	36.6
Specimen_001_I430_005.fcs	62.2	0.66	28.9	2.29	3.06	91.8	70.5	8.76	2.53	18.2	30.1	45.3	88	21.7	17.6	42.3
Specimen_001_M166S_006.fcs	51.1	1.53	35.5	2.52	2.18	90.1	61.8	10.7	4.58	22.9	13.3	65	84.5	3.63	4.97	81.8
Specimen_001_M293_007.fcs	52.6	2.36	35.6	1.74	4.57	90.3	68.3	7.82	2.08	21.8	1.62	47.7	53.9	14.5	9.36	47.8
Specimen_001_1bA_001.fcs	50.7	0.98	35.1	2.61	9.72	97.5	56	5.42	4.01	34.5	11.6	56.5	81.4	5.41	8.43	52.7
Specimen_001_47A_003.fcs	62.1	3.72	31.4	2.55	5.74	91.4	61.8	8.14	4.77	25.3	6.94	65.1	83	3.76	7.5	33.7
Specimen_001_32A_002.fcs	71.5	2.24	21.4	2.8	10.8	93	71.4	7.01	3.38	18.2	9.09	56.4	86.6	1.97	5.71	66.3
						%							%
							CD56- CD16+	CD56+ CD16+	CD56+ CD16-					CD14- CD16+	CD14+ CD16+	CD14+CD16-
						80.24	83.2502	12.4128	4.33699				64.31	31.0994	11.9888	56.9118
						81.79	86.1964	10.7104	3.09329				81.6	26.5931	21.5686	51.8382
						77.08	80.1764	13.8817	5.94188				90.4	4.01549	5.49779	90.4867
						78.2	87.3402	10	2.65985				71.66	20.2344	13.0617	66.7039
						65.43	85.5877	8.28366	6.12869				66.54	8.13045	12.6691	79.2005
						74.71	82.7199	10.8955	6.38469				44.96	8.36299	16.6815	74.9555
						81.79	87.2967	8.57073	4.13253				73.98	2.66288	7.7183	89.6188
PBMC phenotyping naïve
	rhesus
CD14+	77	36.8	85.9	88.8	80	23.5	78.6	3.08
CD14+/CD16+	1.58	2.42	0.55	7.09	16.6	0.37	10.8	0.44
CD16+	0.18	6.73	0.18	0.8	0.42	1.41	2.58	4.98
	78.76	45.95	86.63	96.69	97.02	25.28	91.98	8.5
CD14+	97.7654	80.0871	99.1573	91.8399	82.4572	92.9589	85.4534	36.2353
CD14+/CD16+	2.00609	5.26659	0.634884	7.33271	17.1099	1.46361	11.7417	5.17647
CD16+	0.228542	14.6464	0.20778	0.827386	0.4329	5.57753	2.80496	58.5882
	cyno
CD14+	26.9	54.8	46.9	13.5	32.9	55.2	55.5
CD14+/CD16+	16.5	21.9	27	1.9	0.59	11.1	22.2
CD16+	49.8	12.7	6.62	10.1	2.32	17.2	10.8
	93.2	89.4	80.52	25.5	35.81	83.5	88.5
CD14+	28.8627	61.2975	58.2464	52.9412	91.8738	66.1078	62.7119
CD14+/CD16+	17.7039	24.4966	33.532	7.45098	1.64758	13.2934	25.0847
CD16+	53.4335	14.2058	8.22156	39.6078	6.47864	20.5988	12.2034
	rhesus
CD16+	56	74.3	73.7	87.9	89.2	82.8	70.9	59.2
CD56+	16.8	1.11	1.33	2.73	0.53	0.92	4.52	1.18
Double Pos	0.56	3.94	1.42	0.26	0.33	0.61	1.15	0.71
	73.36	79.35	76.45	90.89	90.06	84.33	76.57	61.09
CD16+	76.3359	93.6358	96.4029	96.7103	99.0451	98.1857	92.595	96.9062
CD56+	22.9008	1.39887	1.7397	3.00363	0.588497	1.09095	5.9031	1.93158
Double Pos	0.763359	4.96534	1.85742	0.28606	0.366422	0.723349	1.50189	1.16222
	cyno
CD16+	75.1	69.1	88.1	87.4	81.9	66.3	75.8
CD56+	2.2	1.74	1.38	1.29	1.98	1.31	2.69
Double Pos	18.6	28.4	2.47	0.17	0.38	0.45	4.76
	95.9	99.24	91.95	88.86	84.26	68.06	83.25
CD16+	78.3107	69.6292	95.8129	98.357	97.1991	97.414	91.0511
CD56+	2.29406	1.75333	1.50082	1.45172	2.34987	1.92477	3.23123
Double Pos	19.3952	28.6175	2.68624	0.191312	0.450985	0.661181	5.71772
PBMC ICS
Stimulation		CD4														CD8																GD
ID	Stimulation	CD69	GMCSF	IFNG	IL2	IL17	TNFA	+++	++-	+-+	+--	-++	-+-	--+	---	CD8	CD68	CD107A	GMCSF	IFNG	IL2	IL17	TNFA	+++	++-	+-+	+--	-++	-+-	--+	---	GD	CD107A	IFNG	IL17	TNFA
16A	M	0.11	-0.005	0.003	-0.00363	-0.172	-0.045	0	0	-0.00991	0.013	-0.00324	-0.00039	-0.032	0	-4.6	2.7	0.049	-0.001	-0.041	0.23	-0.18	-0.041	0	0	-0.04	-0.001	0	0.23	0	-0.2	-2	0.891	0.38	-1.31	-0.25
16A	N	0.42	0.857	4.406	0.00528	0.82	0.07	0	0.00305	0.066	4.332	-0.00324	0.00552	0.005	-4.4	-0.7	1.58	0.05	1.921	2.111	-0.29	0.97	0.04	0.00523	0.00523	0.028	2.071	0	-0.3	0.004	-1.9	-0.49	0.121	5.92	9.79	-0.37
16A	S	0.04	-0.01963	-0.033	0.01028	-0.113	0	0	0	-0.01263	-0.021	0.00013	0.01052	0.013	0	-3.5	1.09	0.066	0.03	0.251	-0.33	-0.121	0.05	0	0	0.026	0.231	0	-0.33	0.027	0	-1.57	0.471	0.58	-0.93	0.39
32A	M	-1.54	0.01	-0.014	0.01023	0.06	-0.049	0	0	0	-0.014	-0.00377	0.014	-0.045	0	-5.5	-1	0.062	0.035	0.009	-0.04	-0.01	0.022	0	0	0	0.009	0	-0.04	0.022	0	0.52	0	-0.15	0.46	-0.48
32A	N	-1.35	0.021	-0.002	-0.00377	-0.069	-0.044	0	0	0.00395	-0.006	-0.00377	0	-0.044	0	0.4	-1.37	0.041	0.052	0.013	-0.74	-0.01	0.039	0	0	0	0.013	0	-0.74	0.039	0.7	-0.29	0.12	-0.15	-0.67	-0.04
32A	S	-1.23	-0.011	-0.029	-0.00377	-0.16	-0.071	0	0	0	-0.029	-0.00377	0	-0.067	0.1	-4.4	-1.4	-0.038	0	0.064	-0.11	-0.15	-0.013	0	0	0	0.064	0	-0.11	-0.013	0	-1.06	0	-0.55	-2.45	-0.78
47A	M	-0.2	-0.015	0.01	0.007	0.078	0.01	0.00581	0.00581	0.001	0	-0.00544	0.001	0.01	0	-5.4	-0.76	0.27	-0.02	0.02	0.14	0.181	-0.123	-0.012	0	-0.058	0.092	0	0.15	-0.051	-0.1	0.9	0.794	-0.82	1.12	-0.94
47A	N	0.3	-0.02	0.08	0.011	0.048	0.01	0.00452	0.00905	0.021	0.05	0.00135	-0.00421	-0.01	0	-0.1	2.29	0.11	0.009	0.06	-0.33	0.101	-0.02	-0.012	0.0051	-0.059	0.122	0	-0.33	0.054	0.2	0.28	0.254	-0.46	0.39	-1.06
47A	S	0.09	0.002	0.02	0.024	-0.009	0.01	0.00659	0.00659	0.002	0	-0.00544	0.015	0.02	0	-3.8	0.68	0.19	-0.037	0.14	0.66	0.061	0.08	0.006	0.073	0.02	0.052	0	0.58	0.064	-0.8	0.01	0.504	-0.66	-0.09	-0.57
I320	M	0.23	0.021	0.054	0.022	0.07	-0.011	0.0059	0.01805	-0.00707	0.041	0.00096	-0.004	-0.011	0	-3.1	2.21	0.38	0.006	0.09	0.44	0.04	0.01	0	0	0.009	0.08	0	0.44	0.001	-0.5	0.9	0.08	0.69	0.85	-0.16
I320	N	0.22	0.004	0.037	0.04	-0.032	0.043	0.0065	0.01105	-0.00318	0.024	0.00423	0.018	0.031	-0.1	-0.4	1.2	0	0.016	0	4.43	-0.06	-0.003	0.00217	0.0087	-0.007	0	0.00217	4.42	0	-4.4	-0.09	0.04	0.03	-0.8	0.45
I320	S	0.06	0.008	0.019	0.002	-0.086	0.053	0.00157	0.00805	-0.00267	0.012	0.00523	-0.014	0.041	0	-1.1	0.58	-0.07	0.013	0.14	1.94	-0.12	0.082	0	0.013	0.007	0.12	0.013	1.91	0.062	-2.1	-0.8	0.1	0.07	-1.49	2.2
I430	M	0.1	0.01216	0.045	0.03805	-0.029	-0.015	0.021	0.021	-0.00884	0.012	0	-0.00295	-0.026	0	-5.8	2.9	0.28	0.026	0.04	0.08	-0.069	0.061	0.067	0	-0.00689	-0.02	0	0.01	0.005	0	-0.27	0.324	-0.21	-0.51	-0.28
I430	N	-0.29	0.01316	0.112	0.03805	0.017	0.124	0.017	0.00726	0.00816	0.081	0.012	0.00189	0.093	-0.2	-12.4	-5.36	0.33	0.03	0.11	-0.41	0.051	0.031	0	0.032	0.02511	0.06	0	-0.44	0.009	0.3	-5.1	3.674	0.67	1.34	4.15
I430	S	-0.02	0.35116	0.049	0.03005	-0.016	0.944	0	0.00669	0.01816	0.024	0.027	-0.00295	0.893	-1	-3.9	0.41	0.09	0.239	0.03	12.03	-0.05	0.711	0	0.057	0.01211	-0.04	0.17	11.83	0.528	-12.5	0.12	0.104	0.41	-0.451	11.32
M293	M	1.09	0.042	0.209	0.4	0.16	0.739	0.033	0.006	0.13	0.04	0.22	0.15	0.359	-0.9	-6.8	3.87	1.082	0.003	0.353	-0.82	0.24	0.227	0.046	0	0.15	0.153	0	-0.86	0.033	0.5	2.49	0.73	0.34	0.59	-0.12
M293	N	0.1	0.064	0.016	-0.01	0.05	-0.003	0	-0.01	0	0.026	0	0	-0.003	0	0.2	0.69	0.052	-0.031	0.113	0.21	0.21	-0.03	0	0.013	0.013	0.083	0	0.19	-0.043	-0.2	0.19	0.15	1.05	0.53	-0.13
M293	S	-0.74	0.002	0.079	0.09	0.08	0.229	0	-0.01	0.033	0.059	0.033	0.067	0.159	-0.3	-3.6	-0.37	0.102	-0.058	0.293	0.33	0.29	0.227	0	0	0.054	0.233	0.054	0.27	0.117	-0.7	1.39	-0.18	1.17	0.6	0.12
M1665	M	-3.89	-0.00069	-0.058	-0.014	-0.05	0.026	0	0	-0.00939	-0.049	-0.0047	-0.00939	0.04	0	-7.6	-1.44	3.16	-0.002	0.218	0.3	0.09	0.094	0	0	0.083	0.138	0	0.3	0.007	-0.5	-1.65	2.73	0.23	0.12	0.28
M1665	N	-1.11	-0.00505	-0.023	0.003	-0.172	0.026	0	0	-0.00939	-0.014	-0.00036	0.00361	0.036	0	-0.2	-0.19	0.18	-0.001	0.022	0.5	-0.08	0.028	0	0	0.00594	0.016	0	0.5	0.022	-0.6	-0.4	0.29	-0.09	-1.3	0.52
M1665	S	-1.6	0.00861	-0.047	-0.014	-0.11	0.003	0	0	-0.00939	-0.038	-0.0047	-0.00939	0.017	0	-2.2	-0.48	0.14	0.037	0.118	0.93	-0.03	0.03	0	0	0	0.118	0.014	0.91	0.016	-1.1	-1.01	0.34	0.38	-0.87	0.6
Lung ICS
CD4												CD8
ID	Stimulation	CD4	CD69	GM-CSF	IFNg	IL-2	IL-17	TNFa				ID	Stimulation	CD8+	CD69	CD107a	GMCSF	IFNg	IL-2	IL-17	TNFa
16A	M	4.6	11.8	96.6	3.87	0	-0.1	0.63				16A	M	-9.7	19.3	-0.18	87.4	2.07	-0.64	-0.091	0				GD
16A	N	0	16.3	69.5	3.94	0.37	0.02	3.46				16A	N	-14.6	10.4	0.04	39.2	0.48	2.46	-0.091	0.88				ID
16A	S	1.6	12.3	0	-0.4	0	-0.1	-0.51				16A	SEB	-19.4	54.4	-0.18	0	-0.18	99.36	-0.091	0				Stimulation
32A	M	-4.8	-16	-0.7	-0.583	-0.046	0.084	-0.303				16A	S	-10.1	35.2	-0.18	0	-0.18	87.86	-0.091	0				Lymphocytes/Single Cells/CD3????	Lymphocytes/Single Cells/CD3????	| Freq. of Parent	/CD107a | Freq. of Parent	/IFNg | Freq. of Parent	/IL-17 | Freq. of Parent	/TNFa | Freq. of Parent
32A	N	-4.8	-6.9	-0.46	-0.16	0.003	0.003	-0.13				32A	M	-5.3	-31.4	-0.29	-0.089	-0.33	0	0	-0.27				ID	Stimulation	Lymphocytes/Single Cells/CD3???? | Freq. of Parent	CD107a	IFNg	IL-17	TNFa
32A	S	-7.2	-2.4	-0.7	-0.47	-0.002	-0.046	-0.19				32A	N	-5	-18.4	-0.44	-0.089	-0.3	0	0	-0.06				16A	M	0.7	-1.52	0.61	0.02	0.3
43A	M	-14.7	-25.2	-51.7	-4.57	0	-0.271	-1.401				32A	SEB	-16.04	-4.2	4.66	4.421	7.62	1.86	4.71	7.48				16A	N	0.6	2.03	0.88	-0.42	0.36
43A	N	-22	-27.7	-51.7	-4.58	0.29	-0.37	-0.92				32A	S	-3.5	-8.4	-0.27	-0.089	-0.29	0	0	-0.1				16A	SEB	10.8	-1.96	-0.28	-0.42	-0.14
43A	S	-23.7	-23.3	-51.7	-4.87	0.57	-0.08	-0.93				43A	M	3.8	-6.4	0.25	-22.301	-3.01	1.58	-2.36	-2.82				16A	S	-0.7	6.04	3.72	-0.42	-0.14
44A	M	2.7	-0.3	-3.57	-2.27	3.32	-1.13	-0.65				43A	N	-9.2	-8.2	0.52	-22.01	-2.82	11.2	-2.17	-3.21				32A	M	0.04	0.09	-1.68	0.09	0
44A	N	-2.3	-6.1	-2.71	-0.56	0.79	-1.46	0.6				43A	SEB	-3.8	-3.2	4.25	-6.8	10.99	4.11	-0.29	3.74				32A	N	-0.87	0.34	-1.12	-0.29	0
44A	S	1.1	-7.9	-3.22	-0.89	0.68	-1.46	1.06				43A	S	-7.5	-6.2	0	-21.92	-2.89	10.8	-2.56	-3.05				32A	SEB	5.35	3.05	20.84	35.91	24
I320	M	-21.64	1.2	-0.41	-3.2	4.38	-0.7	-4.69				44A	M	-13	-6.2	0	-1.85	-1.85	8.89	-1.85	-0.93				32A	S	0.78	1	-0.98	-0.29	0.22
I320	N	1.4	0.4	-0.51	-2.35	-1.6	-0.907	-4.56				44A	N	-11.6	-12.7	1.06	-1.85	2.41	15.4	-1.85	1.73				43A	M	1.41	-10.22	-6.66	-5.69	-5.69
I320	S	-1.6	-2.5	-0.68	-3.48	-0.35	-0.882	-4.92				44A	SEB	-5.2	8.8	0	48.15	14.85	25	39.85	24.07				43A	N	1.5	-10.7	-2.97	-4.02	-5.06
M293	N	41.8	8.4	50	0	-1.45	0	-3.2				44A	S	-9.9	-0.4	0	-1.85	-0.91	7.55	-1.85	-0.93				43A	SEB	2.14	-9.55	4.16	0.45	-4.84
M293	M	-19.23	20.9	0	0	-1.45	0	-3.2				I320	M	33.31	0	2.51	0.36	1.73	-5.4	1.09	1.75				43A	S	1.52	-10.22	-5.24	-5.71	-6.66
M293	S	11.9	9.1	12.7	6	-0.12	0	-1.87				I320	N	36.81	-0.1	0.71	0.013	0.38	-6.5	0.013	0.04				44A	M	-0.72	0	-19.2	-2.8	-15.4
M1665	M	-0.5	6.4	0	0	0	0	0.07				I320	SEB	20.01	-0.9	11.21	1.13	8.45	-6	0.78	5.78				44A	N	-0.53	0	-19.2	-23.57	-12.07
M1665	N	-6.4	-14.5	75.6	22	7.32	0	-0.6				I320	S	28.01	-0.1	-0.01	0.062	0.34	0.5	0.031	0.031				44A	SEB	5.45	0	-19.2	-26.9	-15.4
M1665	S	-14.64	-3.7	0	0	2.17	0	-0.6				M293	M	-3.55	-60	0	0	0	-20	0	0				44A	S	-0.46	0	-19.2	-20.65	-15.4
												M293	N	11.25	-10.5	0.98	0	0	-3.8	0	0				I320	M	-2.21	-0.56	-1.02	-10.56	-4.36
												M293	SEB	23.65	-6.4	8.81	27.5	8.47	-19.32	1.02	5.42				I320	N	-1.77	2.11	-0.7	-11.716	-4.29
												M293	S	19.95	-0.6	1.04	2.08	4.17	-11.67	2.08	1.04				I320	SEB	-1.49	0.79	0.3	-11	-3.75
												M1665	M	-0.1	-3.9	-0.8	0	-0.58	-1.72	-0.4	0				I320	S	-1.89	-0.21	-0.81	-11.01	-4.46
												M1665	N	-23.28	-35.7	-0.8	44	-0.8	20.83	-0.4	0				M293	N	-15.3	-6.6	-0.94	0	-2.83
												M1665	SEB	-29.08	-7	12.8	4.55	8.29	15.53	-0.4	9.09				M293	M	1	-2.25	-0.94	0	-2.83
												M1665	S	-23	0.8	-0.8	0	-0.8	5.33	-0.4	0				M293	SEB	-0.6	-2.85	2.81	1.25	-2.83
																									M293	S	-4.5	-2.05	-0.94	2.27	-2.83
																									M1665	M	-0.3	-2.54	-1.13	-0.79	0
																									M1665	N	0.8	-0.46	2.69	7.72	2.13
																									M1665	SEB	-2.5	-4.72	0.6	3.56	0
																									M1665	S	-3.6	-1.27	-0.42	-0.79	0.57
ELISPOT PBMCs
	MP1	Day 4	Day 14		MP2	Day 4	Day 14		MP3	Day 4	Day 14							PP1	PP2	PP3	PP4	PP5	PP6	PP7	PP8	PP9	PP10
32A		72				0				0						32A	Day 4/5	19.5	0	107	0	34.5	57	0	9.5	17	0
43A		0				0				0						43A	Day 4/5	0	0	0	2.5	0	0	0	0	0	0
16A			0				391				56
40A			45				0				15							PP1	PP2	PP3	PP4	PP5	PP6	PP7	PP8	PP9	PP10
44D			98.75				0				115.5					M1655	Day 4/5	0	0	0	8	0	0	0	0	0	3
47A			5.5				115.5				23					M293	Day 4/5	0	10	0	0	12.5	0	32.5	17.5	0	0
	MP1	Day 4	Day 14		MP2	Day 4	Day 14		MP3	Day 4	Day 14
M1655		0				0				0								PP1	PP2	PP3	PP4	PP5	PP6	PP7	PP8	PP9	PP10
M293		2.5				0				5						16A	Day 14-19	0	0	11	356	6	8.5	18.5	71	26	1
BA514			69.5				127				174.5					40A	Day 14-19	47.5	42.5	30	5	0	5	10	0	15	0
I320			0				128				120.5					44D	Day 14-19	0	33.75	8.75	8.75	8.75	0	0	1.25	6.25	21.25
I430			16				8.5				158.5					47A	Day 14-19	0.5	0	10.5	110.5	10.5	0.5	0	40.5	0	8
M069			41.5				114				26.5
																		PP1	PP2	PP3	PP4	PP5	PP6	PP7	PP8	PP9	PP10
																BA514	Day 14-19	22	17	19.5	24.5	17	4.5	12	39.5	14.5	0
																I320	Day 14-19	0	0	0	0	0	0	0	0	0	45.5
																I430	Day 14-19	283.5	123.5	11	0	51	73.5	76	58.5	63.5	0
																M069	Day 14-19	26.5	31.5	0	164	4	19	0	11.5	61.5	14
Organs
LUNG
	16A	40A	47A	BA514	I340	MO69		LUNG
MP1	0	0	5	0	2.5	4			43A	32A	44A	M293DJ	M1655HD	1320
MP2	744	0	0	0	0	0		MP1	0	0	78.5	22	2.5	39
MP3	0	0	0	4	0	0		MP2	4	0	8.5	7	5	29
								MP3	0	0	0	17	2.5	279
SPLEEN
	16A	40A	47A	BA514	I340	MO69		SPLEEN
MP1	0	55.5	18.5	16	1	0			43A	32A	44A	M293DJ	M1655HD	1320
MP2	45.5	93	53.5	16	11	22.5		MP1	0	1	15.5	13	2	27.5
MP3	3	63	0	21	1	0		MP2	0	1	0	8	0	20
								MP3	0	21	3	0.5	0	0
	43A L	1320 L	M293 L	M1655 L	16A S	I340 S
N	0.5	663	0	0	66	0
M	38	23	0	0	63.5	0
S	0	358	0	0	128.5	0

## Sheet: Suppl Fig 1
Suppl . Fig 1
S1a
		Nasal cavity samples CDC N genome copies per g
		Rhesus						Cynomolgus
		Male			Female			Female			Male
	Days Post Challenge	R1-1	R1-2	R1-3	R2-1	R2-2	R2-3	C3-1	C3-2	C3-3	C4-1	C4-2	C4-3
	4	11300000									1040000000
	5							7670000000
	14
	15											22500	28600
	18				81300	63300
	19								28600
S1b
		Nasal cavity samples Subgenomic SgE genome copies per ml
		Rhesus						Cynomolgus
		Male			Female			Female			Male
	Days Post Challenge	R1-1	R1-2	R1-3	R2-1	R2-2	R2-3	C3-1	C3-2	C3-3	C4-1	C4-2	C4-3
	4	28573.1									8.10289e+06
	5							39600000
	14
	15											11000	5143.15
	18					5143.15	5143.15
	19								5143.15
S1c
		Lung samples CDC N genome copies per g
		Rhesus						Cynomolgus
		Male			Female			Female			Male
	Days Post Challenge	R1-1	R1-2	R1-3	R2-1	R2-2	R2-3	C3-1	C3-2	C3-3	C4-1	C4-2	C4-3
	4	136000000									18100000
	5				1400000000			73500000
	14		138000	1370000
	15											13100	28600
	18					28600	28600
	19								2360000	28600
S1d
		Lung samples Subgenomic SgE genome copies per ml
		Rhesus						Cynomolgus
		Male			Female			Female			Male
	Days Post Challenge	R1-1	R1-2	R1-3	R2-1	R2-2	R2-3	C3-1	C3-2	C3-3	C4-1	C4-2	C4-3
	4	1.04437e+06									28573.1
	5				1.28847e+07			569171
	14		5143.15	5143.15
	15											5143.15	5143.15
	18					5143.15	5143.15
	19								5143.15	5143.15
S1e
		Trachea samples CDC N genome copies per g
		Rhesus						Cynomolgus
		Male			Female			Female			Male
	Days Post Challenge	R1-1	R1-2	R1-3	R2-1	R2-2	R2-3	C3-1	C3-2	C3-3	C4-1	C4-2	C4-3
	4	285000									28600
	5				256000			4870000
	14		28600	13100
	15
	18					28600	28600
	19								28600	13100
S1f
		Trachea samples Subgenomic SgE genome copies per ml
		Rhesus						Cynomolgus
		Male			Female			Female			Male
	Days Post Challenge	R1-1	R1-2	R1-3	R2-1	R2-2	R2-3	C3-1	C3-2	C3-3	C4-1	C4-2	C4-3
	4	5143.15									5143.15
	5				5143.15			28573.1
	14		5143.15	5143.15
	15
	18					5143.15	5143.15
	19								5143.15	5143.15
S1g
		Tonsil samples CDC N genome copies per g
		Rhesus						Cynomolgus
		Male			Female			Female			Male
	Days Post Challenge	R1-1	R1-2	R1-3	R2-1	R2-2	R2-3	C3-1	C3-2	C3-3	C4-1	C4-2	C4-3
	4	66500
	5
	14		13100	13100
	15											13100	13100
	18					13100
	19								28600	28600
S1h
		Tonsil samples Subgenomic SgE genome copies per ml
		Rhesus						Cynomolgus
		Male			Female			Female			Male
	Days Post Challenge	R1-1	R1-2	R1-3	R2-1	R2-2	R2-3	C3-1	C3-2	C3-3	C4-1	C4-2	C4-3
	4	5143.15
	5
	14		5143.15	5143.15
	15											5143.15	5143.15
	18					5143.15
	19								5143.15	5143.15

## Sheet: Suppl Fig 3
Suppl Fig 4
	Sex		Days
	Rhesus	Cyno	Rhesus	Cyno
MElightcyan	0.494512	-0.370995	0.32754	0.214358
MElightyellow	0.152759	-0.313495	0.472293	0.463432
MEdarkgreen	0.281568	-0.757135	0.226722	0.149196
MEgreenyellow	0.59945	-0.887292	0.158254	-0.115417
MElightgreen	0.456135	-0.899602	0.168747	0.136846
MEgreen	0.402063	-0.0582449	0.245222	-0.400523
MEsalmon	-0.156611	-0.418104	-0.0804689	0.0504559
MEbrown	-0.0568681	0.146002	-0.202074	-0.455834
MEgrey60	0.0325033	0.531701	0.0456855	-0.270844
MEroyalblue	-0.412847	0.515793	0.334175	-0.379015
MEyellow	-0.376505	-0.0255948	0.0165985	-0.41672
MEblue	-0.213127	-0.107876	0.198407	-0.0332377
MEblack	-0.109788	0.00344124	0.0225185	-0.112501
MEmagenta	0.0789886	-0.13156	-0.0567132	0.127288
MEmidnightblue	-0.235567	-0.570987	0.217096	-0.0935347
MEturquoise	-0.257461	-0.372986	0.311968	0.234877
MEdarkturquoise	-0.0967892	-0.64405	0.376023	0.294121
MEdarkgrey	-0.111514	-0.410092	-0.41264	-0.500572
MEtan	0.0243948	0.148885	-0.619676	-0.625056
MEpurple	0.110709	-0.144807	-0.446298	-0.357849
MEcyan	0.0943486	-0.0035801	-0.606415	-0.53664
MEred	-0.253503	-0.177376	-0.174886	-0.216531
MEorange	0.0836966	-0.271892	-0.13019	-0.149353
MEpink	-0.455118	-0.0637806	0.0217112	-0.0714114
MEdarkred	-0.594692	0.0947574	-0.411607	-0.431482
MEgrey	-0.355631	-0.507825	-0.151229	-0.170301
